# Supplementary material for: Pharmacokinetic Profile of Extracts from the Chayote (Sechium edule) H387 07 Hybrid and Phytochemical Characterization of Its Segregant H387 M16 for Potential Therapeutic Applications
Source: Molecules. 2025 Oct 1;30(19):3948. doi: 10.3390/molecules30193948 (PMC12525650; doi:10.3390/molecules30193948)
Supplement: Supplementary file 1 [file molecules-30-03948-s001.zip]

Archive with 1 entries (1 files):
- molecules-3788264-supplementary.pdf
